# Supplementary material for: A Structured Computational Roadmap for Lipidomics in R: Reproducible Workflows from Raw Data to Functional Insight
Source: Metabolites. 2026 Apr 22;16(5):288. doi: 10.3390/metabo16050288 (PMC13208769; doi:10.3390/metabo16050288)
Supplement: Supplementary file 1 [file metabolites-16-00288-s001.zip]

Archive with 1 entries (1 files):
- metabolites-4226598-supplementary.pdf
